# Supplementary material for: Structural similarity of genetically interacting proteins
Source: BMC Syst Biol. 2008 Jul 31;2:69. doi: 10.1186/1752-0509-2-69 (PMC2525628; doi:10.1186/1752-0509-2-69)
Supplement: Additional file 1 — Structurally similar genetic interactions. The details of all yeast St-GIs recognized in the datasets of Tong et al., Pan et al. and Collins et al. [file 1752-0509-2-69-S1.xls]

## Sheet: table_S1.xls
Pan et al. & Tong et al. Structurally similar genetic interactions
Gene1	Gene2	PDB1	PDB2	Size1	Size2	Alignment size	Seq. identity %	p-value
YBR164C	YDL192W	1moz:A__	1mr3:F__	178	177	164	55	0
YBR164C	YLR262C	1moz:A__	1d5c:A__	178	159	120	20	0
YBR195C	YBL008W	1p22:A_253_545	1erj:A__	293	350	260	17	0
YCL029C	YER007W	1lpl:A__	1lpl:A__	95	95	95	23	0
YDL074C	YAL002W	1fbv:A_356_434	1iym:A__	79	55	37	11	0
YDL101C	YBR274W	1a06:-__	1ia8:A__	279	272	190	26	0
YDL101C	YDR369C	1g3g:A__	1mzk:A__	164	122	80	10	0
YDL101C	YNL307C	1a06:-__	1h8f:A__	279	352	192	19	0
YDR004W	YHR031C	1pzn:A_96_349	1fx0:B_98_377	236	280	151	13	0
YDR004W	YHR200W	1pzn:A_96_349	1shu:X__	236	181	80	12	0
YDR004W	YLR032W	1pzn:A_96_349	1rif:A__	236	282	95	10	0
YDR004W	YMR078C	1pzn:A_96_349	1sxj:A_295_548	236	250	88	13	0
YDR004W	YOR144C	1pzn:A_96_349	1iqp:A_2_232	236	231	95	13	0
YDR076W	YHR031C	1pzn:A_96_349	1fx0:B_98_377	236	280	151	11	0
YDR076W	YHR200W	1pzn:A_96_349	1shu:X__	236	181	80	13	0
YDR076W	YJL092W	1pzn:A_96_349	1qhh:A__:B__:C__:D__	236	623	96	7	0
YDR076W	YLR032W	1pzn:A_96_349	1rif:A__	236	282	95	14	0
YDR076W	YMR078C	1pzn:A_96_349	1sxj:A_295_548	236	250	88	13	0
YDR076W	YOR144C	1pzn:A_96_349	1iqp:A_2_232	236	231	95	11	0
YDR191W	YOR025W	1ici:A__	1j8f:A__	256	312	204	31	0
YDR332W	YPL008W	1d9x:A_415_595	1q0u:A__	181	201	105	7	0
YDR388W	YBL007C	1oot:A__	1shf:A__	58	59	54	20	0
YDR388W	YDL117W	1oot:A__	1ujy:A__	58	76	54	23	0
YDR388W	YJL020C	1oot:A__	1udl:A__	58	98	53	25	0
YDR388W	YMR109W	1oot:A__	1ujy:A__	58	76	54	19	0
YEL061C	YBL063W	1ii6:A__	1ii6:A__	340	340	340	51	0
YEL061C	YGL216W	1ii6:A__	1i6i:A__	340	333	264	30	0
YEL061C	YMR138W	1ii6:A__	1fzq:A__	340	176	73	10	0
YEL061C	YPL155C	1ii6:A__	1goj:A__	340	354	275	27	0
YER007W	YCL029C	1lpl:A__	1lpl:A__	95	95	95	23	0
YER007W	YPL174C	1lpl:A__	1lpl:A__	95	95	95	20	0
YER095W	YHR031C	1szp:A_145_395	1fx0:B_98_377	230	280	140	11	0
YER095W	YJL092W	1szp:A_145_395	1qhh:A__:B__:C__:D__	230	623	104	10	0
YER095W	YMR078C	1szp:A_145_395	1sxj:A_295_548	230	250	88	13	0
YER095W	YOR144C	1szp:A_145_395	1iqp:A_2_232	230	231	94	12	0
YER173W	YLR032W	1sxj:C_12_238	1rif:A__	227	282	82	9	0
YER173W	YMR078C	1sxj:C_12_238	1sxj:A_295_548	227	250	191	12	0
YER173W	YOR144C	1sxj:C_12_238	1iqp:A_2_232	227	231	146	15	0
YGL163C	YJL092W	1gm5:A_286_549	1qhh:A__:B__:C__:D__	259	623	108	12	0
YGL163C	YLR032W	1gm5:A_286_549	1rif:A__	259	282	126	21	0
YGL163C	YMR078C	1gm5:A_286_549	1sxj:A_295_548	259	250	89	14	0
YGL163C	YMR190C	1gm5:A_286_549	1oyw:A_1_206	259	200	132	13	0
YGL216W	YEL061C	1i6i:A__	1ii6:A__	333	340	264	30	0
YHR031C	YDR004W	1fx0:B_98_377	1pzn:A_96_349	280	236	151	13	0
YHR031C	YDR076W	1fx0:B_98_377	1pzn:A_96_349	280	236	151	11	0
YHR031C	YER095W	1fx0:B_98_377	1szp:A_145_395	280	230	140	11	0
YHR031C	YJL092W	1fx0:B_98_377	1qhh:A__:B__:C__:D__	280	623	93	12	0
YHR031C	YMR190C	1fx0:B_98_377	1oyw:A_1_206	280	200	79	11	0
YJL020C	YBL007C	1udl:A__	1jqq:A__	98	79	57	7	0
YJL020C	YBR200W	1udl:A__	1shf:A__	98	59	55	16	0
YJL092W	YDR076W	1qhh:A__:B__:C__:D__	1pzn:A_96_349	623	236	96	7	0
YJL092W	YER095W	1qhh:A__:B__:C__:D__	1szp:A_145_395	623	230	104	10	0
YJL092W	YGL163C	1qhh:A__:B__:C__:D__	1gm5:A_286_549	623	259	108	12	0
YJL092W	YHR031C	1qhh:A__:B__:C__:D__	1fx0:B_98_377	623	280	93	12	0
YJL092W	YIR002C	1qhh:A__:B__:C__:D__	1hv8:A_3_210	623	202	118	11	0
YJL092W	YMR190C	1qhh:A__:B__:C__:D__	1oyw:A_1_206	623	200	108	10	0
YJL092W	YPL008W	1qhh:A__:B__:C__:D__	1q0u:A__	623	201	111	3	0
YKL113C	YOR033C	1mc8:A_221_332	1rxw:A_220_324	112	101	93	23	0
YLR032W	YDR004W	1rif:A__	1pzn:A_96_349	282	236	95	10	0
YLR032W	YDR076W	1rif:A__	1pzn:A_96_349	282	236	95	14	0
YLR032W	YER095W	1gm5:A_550_755	1szp:A_145_395	191	230	74	9	0
YLR032W	YER173W	1rif:A__	1sxj:C_12_238	282	227	82	9	0
YLR032W	YGL163C	1gm5:A_550_755	1gm5:A_550_755	191	191	191	18	0
YLR032W	YMR190C	1rif:A__	1oyw:A_1_206	282	200	123	14	0
YLR262C	YBR164C	1d5c:A__	1moz:A__	159	178	120	20	0
YLR262C	YML001W	1d5c:A__	1ky3:A__	159	162	134	34	0
YLR262C	YOR089C	1d5c:A__	1ek0:A__	159	168	151	35	0
YLR262C	YPL051W	1d5c:A__	1ksh:A__	159	164	140	19	0
YLR262C	YPR084W	1d5c:A__	3rab:A__	159	169	153	14	0
YML085C	YML124C	1tub:A_1_245	1tub:A_1_245	245	245	245	91	0
YML102W	YBL008W	1p22:A_253_545	1erj:A__	293	350	260	21	0
YMR078C	YDR004W	1sxj:A_295_548	1pzn:A_96_349	250	236	88	13	0
YMR078C	YDR076W	1sxj:A_295_548	1pzn:A_96_349	250	236	88	13	0
YMR078C	YER095W	1sxj:A_295_548	1szp:A_145_395	250	230	88	13	0
YMR078C	YER164W	1sxj:A_295_548	1d9x:A_415_595	250	181	66	13	0
YMR078C	YER173W	1sxj:A_295_548	1sxj:C_12_238	250	227	191	12	0
YMR078C	YGL163C	1sxj:A_295_548	1gm5:A_286_549	250	259	89	14	0
YMR078C	YHR031C	1sxj:A_295_548	1fx0:B_98_377	250	280	94	15	0
YMR078C	YLR032W	1sxj:A_295_548	1rif:A__	250	282	72	13	0
YMR078C	YMR190C	1sxj:A_295_548	1oyw:A_1_206	250	200	82	14	0
YMR078C	YNL250W	1sxj:A_295_548	1f2t:A__:B__	250	288	77	15	0
YMR078C	YPL008W	1sxj:A_295_548	1q0u:A__	250	201	77	8	0
YMR190C	YGL163C	1oyw:A_1_206	1gm5:A_286_549	200	259	132	13	0
YMR190C	YJL092W	1oyw:A_1_206	1qhh:A__:B__:C__:D__	200	623	108	10	0
YMR190C	YJR035W	1oyw:A_1_206	1c4o:A_2_409	200	323	103	10	0
YMR190C	YLR032W	1oyw:A_1_206	1rif:A__	200	282	123	15	0
YNL098C	YOR101W	1ctq:A__	1ctq:A__	166	166	166	83	0
YNL250W	YJL092W	1f2t:A__:B__	1qhh:A__:B__:C__:D__	288	623	77	12	0
YNL250W	YOR144C	1f2t:A__:B__	1iqp:A_2_232	288	231	76	14	0
YNL271C	YIL159W	1ux5:A__	1ux5:A__	411	411	411	34	0
YOL115W	YNL299W	1f5a:A_20_214	1f5a:A_20_214	195	195	195	71	0
YOR025W	YDR191W	1j8f:A__	1ici:A__	312	256	204	31	0
YOR144C	YDR004W	1iqp:A_2_232	1pzn:A_96_349	231	236	95	13	0
YOR144C	YDR076W	1iqp:A_2_232	1pzn:A_96_349	231	236	95	11	0
YOR144C	YER095W	1iqp:A_2_232	1szp:A_145_395	231	230	94	12	0
YOR144C	YER173W	1iqp:A_2_232	1sxj:C_12_238	231	227	146	15	0
YOR144C	YGL163C	1iqp:A_2_232	1gm5:A_286_549	231	259	83	12	0
YOR144C	YLR032W	1iqp:A_2_232	1rif:A__	231	282	74	14	0
YOR144C	YMR190C	1iqp:A_2_232	1oyw:A_1_206	231	200	75	12	0
YOR144C	YNL250W	1iqp:A_2_232	1f2t:A__:B__	231	288	76	14	0
YOR326W	YPL155C	1oe9:A_63_795	1goj:A__	680	354	127	8	0
YPL008W	YDR332W	1q0u:A__	1d9x:A_415_595	201	181	105	7	0
YPL008W	YJL092W	1q0u:A__	1qhh:A__:B__:C__:D__	201	623	111	3	0
YPL051W	YDL192W	1ksh:A__	1mr3:F__	164	177	133	32	0
YPL051W	YLR262C	1ksh:A__	1d5c:A__	164	159	140	19	0
YPL153C	YDR369C	1g3g:A__	1mzk:A__	164	122	80	12	0
YPL155C	YEL061C	1goj:A__	1ii6:A__	354	340	275	27	0
YPL174C	YER007W	1lpl:A__	1lpl:A__	95	95	95	20	0
YBR278W	YOL012C	1n1j:B__	1f66:C__	78	103	50	18	0.000739098
YDR363W	YFR010W	1a5r:-__	1v5t:A__	103	90	57	12	0.000775194
YDR369C	YDL101C	1mzk:A__	1g3g:A__	122	164	80	10	0.000944287
YDL040C	YDR244W	1a17:-__	1fch:A__	159	302	116	15	0.00129534
YDL040C	YLR067C	1a17:-__	1fch:A__	159	302	116	16	0.00129534
YDL040C	YOR080W	1a17:-__	1ihg:A_197_365	159	169	132	9	0.00129534
YOR080W	YDL040C	1ihg:A_197_365	1a17:-__	169	159	132	9	0.00129534
YER095W	YOR346W	1szp:A_81_144	1jx4:A_1_240	64	235	45	7	0.00140746
YMR190C	YER095W	1oyw:A_1_206	1szp:A_145_395	200	230	79	13	0.00182149
YMR190C	YHR031C	1oyw:A_1_206	1fx0:B_98_377	200	280	79	11	0.00182149
YMR190C	YMR078C	1oyw:A_1_206	1sxj:A_295_548	200	250	82	14	0.00182149
YER095W	YLR032W	1szp:A_145_395	1rif:A__	230	282	102	12	0.00222222
YGL163C	YOR144C	1gm5:A_286_549	1iqp:A_2_232	259	231	83	12	0.00224719
YBR023C	YBR015C	1qg8:A__	1ll2:A__	238	255	103	14	0.00239234
YDR004W	YHR206W	1pzn:A_96_349	1oxb:B__	236	124	63	12	0.00246305
YDR076W	YHR206W	1pzn:A_96_349	1oxb:B__	236	124	63	15	0.00246305
YHR031C	YMR078C	1fx0:B_98_377	1sxj:A_295_548	280	250	94	15	0.00257069
YNL250W	YMR078C	1f2t:A__:B__	1sxj:A_295_548	288	250	77	15	0.00257069
YDR121W	YOL012C	1jfi:B__	1f66:C__	135	103	58	12	0.00260417
YEL003W	YOR265W	1fxk:C__	1qsd:A__	133	102	69	19	0.00261097
YGR078C	YOR265W	1fxk:C__	1qsd:A__	133	102	69	20	0.00261097
YML094W	YOR265W	1fxk:C__	1qsd:A__	133	102	69	16	0.00261097
YBR274W	YDL101C	1ia8:A__	1a06:-__	272	279	190	26	0.00293255
YDL017W	YBR274W	1hcl:-__	1ia8:A__	294	272	193	21	0.00293255
YDL017W	YKL101W	1hcl:-__	1jks:A__	294	280	211	20	0.00303951
YDL101C	YKL139W	1a06:-__	1hcl:-__	279	294	190	20	0.00303951
YHR030C	YNL298W	1pme:-__	1f3m:C__	333	287	194	18	0.00318471
YBL008W	YBR195C	1erj:A__	1p22:A_253_545	350	293	260	17	0.00331126
YBL008W	YML102W	1erj:A__	1p22:A_253_545	350	293	260	21	0.00331126
YDL017W	YIL035C	1hcl:-__	1jwh:A__	294	336	228	22	0.00333333
YBL008W	YMR231W	1erj:A__	1nr0:A_313_611	350	299	254	14	0.00344828
YLR113W	YGR092W	1p38:-__	1fot:A__	351	299	209	24	0.00344828
YMR190C	YML061C	1oyw:A_1_206	1e9r:A__	200	420	83	13	0.00364299
YLR032W	YNL218W	1rif:A__	1iqp:A_2_232	282	231	74	14	0.00423729
YLR032W	YOR144C	1rif:A__	1iqp:A_2_232	282	231	74	14	0.00423729
YJL092W	YNL250W	1qhh:A__:B__:C__:D__	1f2t:A__:B__	623	288	77	12	0.00490196
YER095W	YHR206W	1szp:A_145_395	1oxb:B__	230	124	61	13	0.00492611
YLR262C	YFL033C	1d5c:A__	1oxb:B__	159	124	72	14	0.00492611
YMR078C	YJL092W	1sxj:A_295_548	1qhh:A__:B__:C__:D__	250	623	65	12	0.00514139
YMR078C	YLR027C	1sxj:A_295_548	1yaa:A__	250	412	65	16	0.00514139
YDL040C	YOR035C	1a17:-__	1ee4:A__	159	423	68	13	0.00518135
YER095W	YMR190C	1szp:A_145_395	1oyw:A_1_206	230	200	79	13	0.00546448
YMR190C	YNL218W	1oyw:A_1_206	1iqp:A_2_232	200	231	75	15	0.00546448
YMR190C	YOR144C	1oyw:A_1_206	1iqp:A_2_232	200	231	75	12	0.00546448
YBR023C	YDL033C	1qg8:A__	1gpm:A_208_404	238	175	69	13	0.00593472
YEL003W	YER177W	1fxk:C__	1o9d:A__	133	230	51	11	0.00623053
YGR078C	YER177W	1fxk:C__	1o9d:A__	133	230	51	12	0.00623053
YML094W	YER177W	1fxk:C__	1o9d:A__	133	230	51	12	0.00623053
YJL020C	YDR388W	1udl:A__	1oot:A__	98	58	53	25	0.00694444
YDL040C	YHR051W	1a17:-__	2occ:E__	159	105	49	9	0.00740741
YNL250W	YMR190C	1f2t:A__:B__	1oyw:A_1_206	288	200	66	12	0.00760456
YLR032W	YMR078C	1rif:A__	1sxj:A_295_548	282	250	72	13	0.00771208
YEL061C	YPL008W	1ii6:A__	1q0u:A__	340	201	62	5	0.00772201
YAL058W	YNL064C	1jhn:A_270_411	1nlt:A_139_212	142	74	38	9	0.00803213
YGL163C	YDR140W	1gm5:A_286_549	1nv8:A__	259	271	72	14	0.00810811
YKL079W	YDL225W	1goj:A__	1j8m:F_87_297	354	211	65	11	0.00816327
YOR326W	YDL225W	1oe9:A_63_795	1j8m:F_87_297	680	211	71	15	0.00816327
YPL153C	YLR240W	1a06:-__	1e8y:A_726_1092	279	353	85	13	0.00911854
YMR078C	YEL037C	1sxj:A_295_548	1oqy:A_317_360	250	44	30	5	0.00917431
YPR135W	YBR195C	1nr0:A_2_312	1p22:A_253_545	311	293	233	10	0.00993377
YPR135W	YML102W	1nr0:A_2_312	1p22:A_253_545	311	293	233	13	0.00993377
YOR038C	YMR231W	1u4c:A__	1nr0:A_313_611	319	299	223	16	0.0103448
YBR164C	YKR001C	1moz:A__	1jwy:B__	178	281	93	13	0.0104478
YJL099W	YDR335W	1e96:B__	1qgr:A__	185	871	69	9	0.0110063
YPL008W	YMR078C	1q0u:A__	1sxj:A_295_548	201	250	77	8	0.0110092
YPL008W	YOR144C	1q0u:A__	1iqp:A_2_232	201	231	76	9	0.0110092
YDR488C	YPR135W	1nex:B_370_744	1nr0:A_2_312	338	311	204	12	0.0110294
YPR135W	YAR003W	1nr0:A_2_312	1erj:A__	311	350	246	13	0.0110294
YAL021C	YMR224C	1ako:-__	1ii7:A__	268	333	77	11	0.0115607
YLR330W	YDL033C	1in1:A__	1gpm:A_208_404	88	175	34	11	0.0115652
YLR262C	YDL100C	1d5c:A__	1f48:A_1_296	159	296	77	12	0.011658
YOR144C	YDR386W	1iqp:A_2_232	1j23:A__	231	131	51	14	0.0119904
YKR054C	YGL216W	1e9r:A__	1i6i:A__	420	333	74	13	0.0123457
YKR054C	YEL061C	1e9r:A__	1ii6:A__	420	340	75	15	0.0126582
YOR144C	YHR200W	1iqp:A_2_232	1shu:X__	231	181	57	12	0.0127389
YKL113C	YLR240W	1mc8:A_221_332	1e8y:A_726_1092	112	353	33	10	0.0132861
YGL058W	YER087W	1ayz:A__	1qe0:A_326_420	153	95	43	14	0.0134048
YML028W	YGL167C	1qmv:A__	1su4:A_344_360:A_600_750	195	168	62	13	0.0139665
YDR076W	YDR386W	1pzn:A_96_349	1j23:A__	236	131	59	13	0.0143885
YKL113C	YDR386W	1mc8:A_2_220	1j23:A__	219	131	52	15	0.0143885
YJL047C	YAL024C	1ldj:A_411_686	1bkd:S__	276	439	57	9	0.0148368
YKL113C	YGL167C	1mc8:A_2_220	1su4:A_344_360:A_600_750	219	168	57	14	0.0151057
YJL115W	YLR240W	1roc:A__	1e8y:A_357_522	155	135	63	13	0.0157398
YNL250W	YHR200W	1f2t:A__:B__	1shu:X__	288	181	53	14	0.0159236
YHR200W	YHR154W	1shu:X__	1cdz:A__	181	96	50	11	0.0159574
YJL092W	YHR183W	1qhh:A__:B__:C__:D__	2pgd:-__	623	473	78	8	0.0163934
YOR038C	YBR195C	1u4c:A__	1p22:A_253_545	319	293	200	12	0.0165563
YOR038C	YML102W	1u4c:A__	1p22:A_253_545	319	293	200	15	0.0165563
YAL021C	YDR386W	1ako:-__	1j23:A__	268	131	53	11	0.0167866
YHR200W	YDR004W	1shu:X__	1pzn:A_96_349	181	236	80	12	0.0167939
YHR200W	YDR076W	1shu:X__	1pzn:A_96_349	181	236	80	13	0.0167939
YMR038C	YJL115W	1jk9:B_74_245	1roc:A__	172	155	53	11	0.0185874
YLR085C	YLR318W	1yag:A_4_146	1mu2:A_3_429	143	412	57	15	0.0192963
YGL163C	YHR206W	1gm5:A_550_755	1oxb:B__	191	124	43	11	0.0197044
YLR032W	YHR206W	1gm5:A_550_755	1oxb:B__	191	124	43	10	0.0197044
YBR195C	YOR038C	1p22:A_253_545	1u4c:A__	293	319	200	12	0.0198675
YBR195C	YPR135W	1p22:A_253_545	1nr0:A_2_312	293	311	233	10	0.0198675
YML102W	YOR038C	1p22:A_253_545	1u4c:A__	293	319	200	15	0.0198675
YML102W	YPR135W	1p22:A_253_545	1nr0:A_2_312	293	311	233	13	0.0198675
YJR057W	YNL241C	1tmk:A__	1qki:A_12_199:A_435_449	204	191	70	13	0.0201005
YDL040C	YNL297C	1a17:-__	1qbk:B__	159	856	60	12	0.0207254
YPL174C	YER114C	1lpl:A__	1fgy:A__	95	125	35	12	0.0207337
YMR307W	YMR318C	1dp0:A_334_625	1q1n:A_153_320	292	168	56	11	0.021148
YDR386W	YDR076W	1j23:A__	1pzn:A_96_349	131	236	59	13	0.0212982
YGL163C	YDR386W	1gm5:A_550_755	1j23:A__	191	131	50	12	0.0215827
YLR032W	YDR386W	1gm5:A_550_755	1j23:A__	191	131	50	14	0.0215827
YBR023C	YKL194C	1qg8:A__	1nyr:A_533_645	238	113	46	10	0.0220588
YPR135W	YDR488C	1nr0:A_2_312	1nex:B_370_744	311	338	204	12	0.0220588
YBR164C	YDL100C	1moz:A__	1f48:A_1_296	178	296	74	12	0.0223881
YDR162C	YGR118W	1awx:-__	1fjg:L__	67	125	30	12	0.0226629
YDL017W	YPR119W	1hcl:-__	1vin:-__	294	252	51	12	0.0233766
YML124C	YMR138W	1tub:A_1_245	1fzq:A__	245	176	77	14	0.0239521
YAL021C	YDL192W	1ako:-__	1mr3:F__	268	177	52	11	0.0240964
YER016W	YOR080W	1pa7:A__	2bnh:-__	130	456	47	9	0.0241692
YOR144C	YPL008W	1iqp:A_2_232	1q0u:A__	231	201	76	9	0.0256881
YPR135W	YOR026W	1nr0:A_2_312	1u4c:A__	311	319	205	17	0.0257353
YJL115W	YMR038C	1roc:A__	1jk9:B_74_245	155	172	53	11	0.0260223
YMR224C	YDR386W	1ii7:A__	1j23:A__	333	131	54	10	0.0263789
YER116C	YNL297C	1jm7:A__	1qbk:B__	103	856	36	8	0.0268682
YGL163C	YHR031C	1gm5:A_286_549	1fx0:B_98_377	259	280	63	12	0.027027
YBR094W	YMR038C	1e4e:A_132_342	1jk9:B_74_245	211	172	40	9	0.0272727
YHR154W	YLR234W	1cdz:A__	1ecl:-__	96	552	55	4	0.0273312
YMR078C	YBL058W	1sxj:A_295_548	1v92:A__	250	46	25	4	0.0275229
YJL030W	YEL061C	1klq:A__	1ii6:A__	197	340	57	12	0.0281195
YDR369C	YMR038C	1mzk:A__	1jk9:B_74_245	122	172	41	9	0.0292729
YHR031C	YHR154W	1fx0:B_98_377	1jnx:X_1649_1757	280	108	49	6	0.0301508
YPR135W	YBL007C	1nr0:A_2_312	1jqq:A__	311	79	36	5	0.0306513
YLR200W	YNL271C	1fxk:A__	1ux5:A__	103	411	34	8	0.0310663
YOR144C	YIR033W	1iqp:A_2_232	1cyg:-__	231	680	64	12	0.0314607
YMR078C	YHR206W	1sxj:A_295_548	1oxb:B__	250	124	44	11	0.0320197
YMR190C	YHR154W	1oyw:A_207_406	1jnx:X_1649_1757	193	108	40	7	0.0326633
YMR138W	YML124C	1fzq:A__	1tub:A_1_245	176	245	77	14	0.0333333
YMR190C	YKR072C	1oyw:A_207_406	1qzu:A__	193	160	51	14	0.0333333
YMR307W	YKR072C	1dp0:A_334_625	1qzu:A__	292	160	56	13	0.0333333
YDL101C	YOR080W	1a06:-__	1ihg:A_197_365	279	169	51	11	0.0336391
YPL153C	YOR080W	1a06:-__	1ihg:A_197_365	279	169	51	7	0.0336391
YOR080W	YER173W	2bnh:-__	1sxj:C_12_238	456	227	71	14	0.0340426
YJR057W	YOR304W	1tmk:A__	1gm5:A_286_549	204	259	66	16	0.0341556
YHR200W	YER095W	1shu:X__	1szp:A_145_395	181	230	76	15	0.0366412
YPL008W	YEL061C	1q0u:A__	1ii6:A__	201	340	62	5	0.0366972
YMR038C	YEL061C	1jk9:B_74_245	1ii6:A__	172	340	47	13	0.0369844
YDL101C	YER177W	1a06:-__	1o9d:A__	279	230	46	14	0.0375
YKL113C	YHR154W	1mc8:A_2_220	1jnx:X_1649_1757	219	108	46	10	0.0376884
YJR057W	YER173W	1tmk:A__	1sxj:C_12_238	204	227	66	10	0.0379507
YJR057W	YNL218W	1tmk:A__	1iqp:A_2_232	204	231	67	13	0.0379507
YML124C	YHR129C	1tub:A_246_440	1yag:A_4_146	195	143	42	12	0.038961
YML124C	YLR085C	1tub:A_246_440	1yag:A_4_146	195	143	42	14	0.038961
YOR269W	YER155C	1uuj:A__	1nvu:S__	74	469	27	6	0.0390738
YHR129C	YML124C	2btf:A_147_375	1tub:A_1_245	229	245	58	13	0.04
YOL115W	YPL256C	1r89:A_143_257	1vin:-__	115	252	42	11	0.0404676
YLR057W	YNL329C	1fo3:A__	1e32:A_201_458	455	258	57	9	0.0414747
YOR265W	YEL003W	1qsd:A__	1fxk:C__	102	133	69	19	0.0417362
YOR265W	YGR078C	1qsd:A__	1fxk:C__	102	133	69	20	0.0417362
YOR265W	YML094W	1qsd:A__	1fxk:C__	102	133	69	16	0.0417362
YDL074C	YNL097C	1fbv:A_356_434	1f62:A__	79	51	24	13	0.0420168
YMR078C	YMR055C	1sxj:A_295_548	1fkm:A_443_630	250	121	43	13	0.0422535
YMR190C	YMR228W	1oyw:A_207_406	1i4w:A__	193	322	57	11	0.044293
YOL115W	YDR432W	1f5a:A_20_214	1b7f:A_123_204	195	82	38	11	0.0443686
YNR052C	YLR386W	1uoc:A__	1g3j:A__	263	522	52	13	0.0448179
YML028W	YMR165C	1qmv:A__	1ltq:A_153_301	195	142	49	17	0.0459184
YDR363W	YOR243C	1a5r:-__	1szw:A__	103	330	38	6	0.0461797
YEL061C	YKR059W	1ii6:A__	1qde:A__	340	201	55	15	0.046332
YAL021C	YHR189W	1ako:-__	1ryb:A__	268	186	50	11	0.0468227
YMR307W	YHR004C	1dp0:A_334_625	1ta0:A__	292	180	60	13	0.0474684
YMR138W	YEL061C	1fzq:A__	1ii6:A__	176	340	73	10	0.0478261
YML028W	YDR386W	1qmv:A__	1j23:A__	195	131	43	14	0.0479616
YLR032W	YMR038C	1rif:A__	1qup:A_2_73	282	70	34	8	0.0482456
YLR085C	YPL214C	1yag:A_4_146	1xi3:A__	143	202	48	13	0.0499432
YJL092W	YMR078C	1qhh:A__:B__:C__:D__	1sxj:A_295_548	623	250	65	12	0.0502283
Collins et al. Structurally similar genetic interactions
Gene1	Gene2	PDB1	PDB2	Size1	Size2	Alignment size	Seq. identity %	p-value
YBR103W	YAR003W	1p22:A_253_545	1erj:A__	293	350	257	16	0
YBR175W	YBR103W	1erj:A__	1p22:A_253_545	350	293	257	15	0
YBR195C	YBL008W	1p22:A_253_545	1erj:A__	293	350	257	17	0
YDR059C	YBR082C	1qcq:A__	1qcq:A__	148	148	148	92	0
YDR145W	YBR278W	1h3o:B__	1n1j:B__	71	78	66	14	0
YER007W	YCL029C	1lpl:A__	1lpl:A__	95	95	95	23	0
YER111C	YDL056W	1sw6:A__	1sw6:A__	254	254	254	25	0
YIL035C	YDR477W	1jwh:A__	1a06:-__	336	279	190	20	0
YJR032W	YCR060W	1p5q:A_258_427	1elw:A__	169	117	112	15	0
YKL018W	YGL213C	1erj:A__	1sq9:A__	350	378	257	17	0
YKL213C	YAL002W	1p22:A_253_545	1nr0:A_313_611	293	299	244	13	0
YKL213C	YAR003W	1p22:A_253_545	1erj:A__	293	350	257	16	0
YKL213C	YBL008W	1p22:A_253_545	1erj:A__	293	350	257	18	0
YKL213C	YBR198C	1p22:A_253_545	1p22:A_253_545	293	293	293	25	0
YLL039C	YFR010W	1ubi:-__	1v5t:A__	76	90	68	14	0
YML102W	YBL008W	1p22:A_253_545	1erj:A__	293	350	257	21	0
YMR078C	YER173W	1sxj:A_295_548	1sxj:C_12_238	250	227	191	12	0
YMR223W	YER151C	1nbf:A__	1nbf:A__	347	347	347	23	0
YNL030W	YBR009C	1kx5:B__	1kx5:B__	102	102	102	100	0
YNL031C	YBR010W	1kx5:A__	1kx5:A__	135	135	135	100	0
YNL307C	YDL101C	1h8f:A__	1a06:-__	352	279	191	19	0
YNL307C	YDR477W	1h8f:A__	1a06:-__	352	279	191	21	0
YNL330C	YGL194C	1t64:A__	1t64:A__	364	364	364	50	0
YOL012C	YDR225W	1f66:C__	1id3:C__	103	110	98	48	0
YOR025W	YDR191W	1j8f:A__	1ici:A__	312	256	203	31	0
YOR026W	YBR103W	1u4c:A__	1p22:A_253_545	319	293	214	11	0
YOR026W	YML102W	1u4c:A__	1p22:A_253_545	319	293	214	14	0
YOR033C	YKL113C	1rxw:A_220_324	1mc8:A_221_332	101	112	93	23	0
YOR038C	YBR195C	1u4c:A__	1p22:A_253_545	319	293	214	12	0
YOR038C	YKL213C	1u4c:A__	1p22:A_253_545	319	293	214	15	0
YOR038C	YML102W	1u4c:A__	1p22:A_253_545	319	293	214	15	0
YOR061W	YGR188C	1lpu:A__	1h1w:A__	327	284	225	13	0
YOR061W	YIL035C	1lpu:A__	1jwh:A__	327	336	322	59	0
YOR144C	YBR087W	1iqp:A_2_232	1sxj:E_4_255	231	218	180	17	0
YOR191W	YDR334W	1gm5:A_286_549	1gm5:A_286_549	259	259	259	27	0
YPL139C	YAL002W	1p22:A_253_545	1nr0:A_313_611	293	299	244	13	0
YPL139C	YBR103W	1p22:A_253_545	1p22:A_253_545	293	293	293	13	0
YPL155C	YEL061C	1goj:A__	1ii6:A__	354	340	272	27	0
YPL194W	YBR088C	1ge8:A_2_117	1plq:-__	116	258	113	6	0
YPL256C	YAL040C	1vin:-__	1vin:-__	252	252	252	21	0
YPR052C	YBR089C-A	1cg7:A__	1cg7:A__	93	93	93	83	0
YPR052C	YDL002C	1cg7:A__	1cg7:A__	93	93	93	30	0
YPR119W	YDL155W	1vin:-__	1vin:-__	252	252	252	10	0
YPR119W	YGR108W	1vin:-__	1vin:-__	252	252	252	76	0
YPR120C	YGR109C	1vin:-__	1vin:-__	252	252	252	56	0
YPR135W	YAR003W	1nr0:A_2_312	1erj:A__	311	350	223	13	0
YPR135W	YBR175W	1nr0:A_2_312	1erj:A__	311	350	223	15	0
YPR135W	YBR195C	1nr0:A_2_312	1p22:A_253_545	311	293	211	10	0
YPR135W	YKL213C	1nr0:A_2_312	1p22:A_253_545	311	293	211	13	0
YPR135W	YML102W	1nr0:A_2_312	1p22:A_253_545	311	293	211	13	0
YJL090C	YDR217C	1cdz:A__	1gzh:B_1724_1866	96	119	77	17	2.52092e-05
YOL012C	YMR236W	1f66:C__	1taf:A__	103	68	62	15	3.40437e-05
YNL147W	YDR378C	1d3b:L__	1n9s:C__	90	74	64	12	6.0652e-05
YER164W	YBR245C	1d9x:A_415_595	1hv8:A_211_365	181	151	119	51	6.33372e-05
YGR270W	YER164W	1e32:A_201_458	1in4:A_17_254	258	223	172	13	6.46789e-05
YOR144C	YOL094C	1iqp:A_2_232	1sxj:B_7_230	231	224	176	16	6.64187e-05
YNL097C	YKR029C	1f62:A__	1f62:A__	51	51	51	18	6.82221e-05
YPL181W	YKR029C	1f62:A__	1f62:A__	51	51	51	39	6.82221e-05
YPL181W	YPL138C	1f62:A__	1f62:A__	51	51	51	19	6.82221e-05
YML098W	YBR009C	1bh9:A__	1kx5:B__	45	102	43	7	7.43384e-05
YNL298W	YKL101W	1f3m:C__	1jks:A__	287	280	183	27	0.000120221
YMR078C	YER164W	1sxj:A_295_548	1in4:A_17_254	250	223	158	14	0.000129358
YOR217W	YER164W	1sxj:A_295_548	1in4:A_17_254	250	223	158	11	0.000129358
YOR144C	YER173W	1iqp:A_2_232	1sxj:C_12_238	231	227	161	15	0.000135953
YPR135W	YOR026W	1nr0:A_2_312	1u4c:A__	311	319	200	17	0.000163106
YOR026W	YAR003W	1u4c:A__	1erj:A__	319	350	197	12	0.000185357
YOR026W	YBR175W	1u4c:A__	1erj:A__	319	350	197	16	0.000185357
YOR026W	YKL018W	1u4c:A__	1erj:A__	319	350	197	15	0.000185357
YOL094C	YGR270W	1sxj:B_7_230	1e32:A_201_458	224	258	151	15	0.000265675
YOL012C	YBR278W	1f66:C__	1n1j:B__	103	78	63	18	0.000267666
YJL187C	YGR188C	1f3m:C__	1h1w:A__	287	284	187	10	0.000374438
YGR270W	YBR087W	1e32:A_201_458	1sxj:E_4_255	258	218	148	14	0.000438954
YOL012C	YDR392W	1f66:C__	1bh9:A__	103	45	40	3	0.000520369
YOL012C	YGL112C	1f66:C__	1taf:B__	103	70	56	12	0.00056297
YGR200C	YGL213C	1nex:B_370_744	1sq9:A__	338	378	181	18	0.000758725
YFR010W	YDR363W	1v5t:A__	1a5r:-__	90	103	61	15	0.00080696
YMR276W	YBL058W	1ify:A__	1v92:A__	49	46	39	21	0.000817722
YGL163C	YFR038W	1gm5:A_286_549	1hv8:A_3_210	259	202	125	25	0.000855334
YJL092W	YIR002C	1qhh:A__:B__:C__:D__	1hv8:A_3_210	623	202	125	11	0.000855334
YNL298W	YER123W	1f3m:C__	1csn:-__	287	293	167	12	0.00103026
YML008C	YDR127W	1tw3:A_99_351	1p77:A_102_272	253	164	91	12	0.00121088
YEL037C	YDR363W	1uel:A__	1a5r:-__	95	103	59	13	0.00178986
YMR038C	YFL001W	1qup:A_2_73	1dj0:A__	70	264	51	7	0.00185449
YOL012C	YDR121W	1f66:C__	1jfi:B__	103	135	61	12	0.00227686
YPL008W	YJL092W	1q0u:A__	1qhh:A__:B__:C__:D__	201	623	107	3	0.00235162
YOR346W	YER095W	1jx4:A_1_240	1szp:A_81_144	235	64	48	7	0.00268562
YHR200W	YDR076W	1shu:X__	1pzn:A_96_349	181	236	84	13	0.00268888
YMR190C	YJL092W	1oyw:A_207_406	1qhh:A__:B__:C__:D__	193	623	95	9	0.00282864
YNL251C	YMR038C	1h2t:Z__	1qup:A_2_73	146	70	49	12	0.00324536
YHR200W	YHR154W	1shu:X__	1cdz:A__	181	96	56	11	0.00350408
YLR032W	YER095W	1gm5:A_550_755	1szp:A_145_395	191	230	87	9	0.00351346
YOR191W	YML098W	1gm5:A_286_549	1bh9:A__	259	45	35	7	0.00356824
YHR200W	YER095W	1shu:X__	1szp:A_145_395	181	230	78	15	0.0041876
YJL047C	YDL097C	1ldj:A_411_686	1ufm:A__	276	84	51	13	0.00421408
YJL092W	YGL163C	1qhh:A__:B__:C__:D__	1gm5:A_550_755	623	191	83	9	0.00430523
YFR038W	YER095W	1hv8:A_3_210	1szp:A_145_395	202	230	93	12	0.00450476
YIR008C	YER095W	1g71:A__	1szp:A_81_144	344	64	45	6	0.00458136
YMR038C	YBR119W	1qup:A_2_73	2u1a:-__	70	88	47	12	0.00476869
YIL128W	YGL195W	1e8y:A_525_725	1b3u:A__	186	588	78	14	0.00495277
YOR265W	YEL003W	1qsd:A__	1fxk:C__	102	133	56	19	0.00500668
YOR265W	YGR078C	1qsd:A__	1fxk:C__	102	133	56	20	0.00500668
YOR265W	YLR200W	1qsd:A__	1fxk:A__	102	103	56	18	0.00500668
YOR265W	YML094W	1qsd:A__	1fxk:C__	102	133	56	16	0.00500668
YOL094C	YER095W	1sxj:B_7_230	1szp:A_145_395	224	230	101	14	0.00504782
YFL023W	YDR392W	1fxk:C__	1bh9:A__	133	45	34	10	0.00527803
YML098W	YJR126C	1bh9:A__	1de4:C_122_189:C_383_608	45	294	34	5	0.00527803
YNL218W	YMR190C	1iqp:A_2_232	1oyw:A_1_206	231	200	87	15	0.00543113
YOR144C	YMR190C	1iqp:A_2_232	1oyw:A_1_206	231	200	87	12	0.00543113
YMR038C	YHR025W	1qup:A_2_73	1fwk:A_168_300	70	133	46	13	0.00546412
YER177W	YEL003W	1o9d:A__	1fxk:C__	230	133	66	11	0.00567647
YGR078C	YER177W	1fxk:C__	1o9d:A__	133	230	66	12	0.00567647
YML094W	YER177W	1fxk:C__	1o9d:A__	133	230	66	12	0.00567647
YLR234W	YHR154W	1ecl:-__	1jnx:X_1649_1757	552	108	57	4	0.00582636
YER095W	YBR087W	1szp:A_145_395	1sxj:E_4_255	230	218	96	10	0.00595723
YMR138W	YMR106C	1fzq:A__	1jey:A_34_253	176	212	74	13	0.0063268
YNL021W	YGL163C	1c3p:A__	1gm5:A_550_755	372	191	77	12	0.00638361
YDR004W	YBR087W	1pzn:A_96_349	1sxj:E_4_255	236	218	93	12	0.0064589
YDR076W	YBR087W	1pzn:A_96_349	1sxj:E_4_255	236	218	93	18	0.0064589
YPR119W	YDR127W	1jsu:B_310_432	1dqs:A__	123	381	61	9	0.00653173
YHR031C	YDR097C	1fx0:B_98_377	1ewq:A_542_765	280	212	86	8	0.00668441
YOL094C	YDR004W	1sxj:B_7_230	1pzn:A_96_349	224	236	95	12	0.00684113
YOL094C	YDR076W	1sxj:B_7_230	1pzn:A_96_349	224	236	95	14	0.00684113
YGL194C	YGL163C	1t64:A__	1gm5:A_550_755	364	191	76	14	0.00687846
YOR144C	YER095W	1iqp:A_2_232	1szp:A_145_395	231	230	96	12	0.00758907
YDR392W	YDL140C	1bh9:A__	1i50:A__	45	1419	33	1	0.00765685
YLR200W	YER177W	1fxk:A__	1o9d:A__	103	230	53	12	0.00823761
YNL153C	YER177W	1fxk:A__	1o9d:A__	103	230	53	11	0.00823761
YOR304W	YNL021W	1hv8:A_211_365	1c3p:A__	151	372	67	11	0.00826551
YMR138W	YEL061C	1fzq:A__	1ii6:A__	176	340	71	10	0.00855741
YOR144C	YDR004W	1iqp:A_2_232	1pzn:A_96_349	231	236	91	13	0.0086431
YOR144C	YDR076W	1iqp:A_2_232	1pzn:A_96_349	231	236	91	11	0.0086431
YMR075W	YJR119C	1mm2:A__	1f62:A__	61	51	36	32	0.00866421
YPL181W	YHR090C	1f62:A__	1mm2:A__	51	61	36	20	0.00866421
YNL021W	YHR200W	1c3p:A__	1shu:X__	372	181	72	8	0.00868377
YLR032W	YDR076W	1rif:A__	1pzn:A_96_349	282	236	92	14	0.00924914
YER111C	YDR289C	1sw6:A__	1dvp:A_1_145	254	145	65	14	0.0094258
YOR106W	YOL145C	1hs7:A__	1kt1:A_254_421	97	168	50	7	0.00961291
YOR191W	YNL290W	1gm5:A_286_549	1sxj:C_12_238	259	227	85	12	0.0101965
YOL094C	YDR334W	1sxj:B_7_230	1gm5:A_286_549	224	259	83	12	0.0102949
YOL094C	YGL163C	1sxj:B_7_230	1gm5:A_286_549	224	259	83	14	0.0102949
YNL251C	YFL001W	1h2t:Z__	1dj0:A__	146	264	64	9	0.0103838
YOR144C	YJL092W	1iqp:A_2_232	1qhh:A__:B__:C__:D__	231	623	86	10	0.0103998
YNL297C	YJR032W	1qbk:B__	1p5q:A_258_427	856	169	69	8	0.010613
YOR191W	YOL094C	1gm5:A_286_549	1sxj:B_7_230	259	224	82	13	0.0112912
YNL021W	YER095W	1c3p:A__	1szp:A_145_395	372	230	85	13	0.0114539
YER171W	YBL058W	1sxj:D_26_262	1v92:A__	237	46	32	8	0.0115225
YLR085C	YDR392W	1yag:A_147_375	1bh9:A__	229	45	32	6	0.0115225
YOR026W	YGL043W	1u4c:A__	1tfi:-__	319	50	32	5	0.0115225
YPR135W	YGL043W	1nr0:A_2_312	1tfi:-__	311	50	32	5	0.0115225
YLR262C	YBL036C	1d5c:A__	1ct5:A__	159	225	66	16	0.0116527
YLR262C	YEL061C	1d5c:A__	1ii6:A__	159	340	66	13	0.0116527
YNL312W	YCL037C	1dpu:A__	1s7a:A__	69	103	42	11	0.0117071
YOR144C	YGL163C	1iqp:A_2_232	1gm5:A_286_549	231	259	84	12	0.0118052
YOR144C	YNL250W	1iqp:A_2_232	1f2t:A__:B__	231	288	84	14	0.0118052
YLR032W	YER173W	1rif:A__	1sxj:C_12_238	282	227	82	9	0.0118959
YPL008W	YOL094C	1q0u:A__	1sxj:B_7_230	201	224	74	8	0.012374
YMR224C	YHR200W	1ii7:A__	1shu:X__	333	181	69	11	0.0124306
YOR330C	YCR014C	1qtm:A_423_831	1rzt:A_249_328	409	80	45	6	0.0124582
YJL124C	YER151C	1i8f:A__	1nbf:A__	71	347	42	6	0.0126503
YGL163C	YBR087W	1gm5:A_286_549	1sxj:E_4_255	259	218	77	16	0.0129805
YNL250W	YNL218W	1f2t:A__:B__	1iqp:A_2_232	288	231	82	12	0.0132106
YKL113C	YDR386W	1mc8:A_2_220	1j23:A__	219	131	58	15	0.013385
YPL008W	YEL061C	1q0u:A__	1ii6:A__	201	340	73	5	0.0134938
YOL094C	YDR127W	1sxj:B_230_322	1dqs:A__	93	381	47	5	0.0135152
YLR005W	YGL043W	1lfa:A__	1eo0:A__	183	77	43	10	0.0136421
YMR078C	YHR031C	1sxj:A_295_548	1fx0:B_98_377	250	280	89	15	0.0137157
YJL176C	YGR005C	1h88:C_89_143	2bby:-__	55	69	37	18	0.0137242
YOL054W	YAL002W	1fbv:A_356_434	1iym:A__	79	55	37	18	0.0137242
YGL194C	YDR334W	1t64:A__	1gm5:A_286_549	364	259	92	12	0.0138955
YNL330C	YDR334W	1t64:A__	1gm5:A_286_549	364	259	92	12	0.0138955
YMR078C	YAL019W	1sxj:A_295_548	1gm5:A_286_549	250	259	88	13	0.0139829
YMR236W	YGR270W	1taf:A__	1e32:A_201_458	68	258	41	5	0.013992
YMR190C	YHR154W	1oyw:A_207_406	1jnx:X_1649_1757	193	108	51	7	0.014139
YML008C	YLR262C	1tw3:A_99_351	1d5c:A__	253	159	64	15	0.0143307
YGR270W	YBR245C	1e32:A_201_458	1hv8:A_211_365	258	151	62	13	0.0144409
YMR078C	YJL092W	1sxj:A_295_548	1qhh:A__:B__:C__:D__	250	623	87	12	0.0145173
YER171W	YDR334W	1sxj:D_26_262	1gm5:A_286_549	237	259	81	12	0.015219
YGR270W	YDR334W	1e32:A_201_458	1gm5:A_286_549	258	259	88	13	0.0154023
YPL226W	YER111C	1b3u:A__	1sw6:A__	588	254	86	9	0.0154931
YJL092W	YHR031C	1qhh:A__:B__:C__:D__	1fx0:B_98_377	623	280	98	12	0.0155085
YNL250W	YHR031C	1f2t:A__:B__	1fx0:B_98_377	288	280	98	16	0.0155085
YPL022W	YKL114C	1j23:A__	1qtw:A__	131	285	57	14	0.0156473
YML124C	YLR200W	1tub:A_246_440	1fxk:A__	195	103	49	13	0.0156822
YNL153C	YML124C	1fxk:A__	1tub:A_246_440	103	195	49	14	0.0156822
YPL008W	YMR078C	1q0u:A__	1sxj:A_295_548	201	250	71	8	0.0157895
YPL008W	YOR144C	1q0u:A__	1iqp:A_2_232	201	231	71	9	0.0157895
YEL031W	YDR145W	1su4:A_1_124:A_240_343:A_751_994	1h3o:B__	472	71	41	7	0.0158956
YCR002C	YBR245C	1mt0:A__	1gm5:A_286_549	241	259	80	15	0.0159332
YJL092W	YHR154W	1qhh:A__:B__:C__:D__	1jnx:X_1649_1757	623	108	50	5	0.0163239
YER151C	YER125W	1nbf:A__	1i5h:W__	347	50	31	3	0.0165775
YML098W	YIL035C	1bh9:A__	1jwh:A__	45	336	31	3	0.0165775
YML098W	YLR234W	1bh9:A__	1ecl:-__	45	552	31	2	0.0165775
YOR001W	YML098W	1vk0:A__	1bh9:A__	199	45	31	7	0.0165775
YOR265W	YDR392W	1qsd:A__	1bh9:A__	102	45	31	10	0.0165775
YPL214C	YML098W	1ekq:A__	1bh9:A__	253	45	31	6	0.0165775
YOR217W	YBR073W	1sxj:A_295_548	1gm5:A_550_755	250	191	68	13	0.0177158
YLR262C	YJR126C	1d5c:A__	1de4:C_122_189:C_383_608	159	294	62	11	0.017841
YNL238W	YDR386W	1ot5:A_123_460	1j23:A__	338	131	56	9	0.0183135
YDR127W	YDL033C	1p77:A_102_272	1gpm:A_208_404	164	175	63	11	0.0187869
YNL021W	YLR262C	1c3p:A__	1d5c:A__	372	159	61	12	0.0201932
YML121W	YGL194C	1ctq:A__	1t64:A__	166	364	63	12	0.0202324
YOL004W	YGL194C	1g1e:B__	1t64:A__	89	364	44	6	0.0202962
YFR019W	YDL101C	1bo1:A__	1a06:-__	326	279	87	14	0.0208309
YJR032W	YGL195W	1p5q:A_258_427	1b3u:A__	169	588	63	7	0.0210309
YGL043W	YER171W	1eo0:A__	1sxj:D_26_262	77	237	41	12	0.0210805
YMR190C	YDR386W	1d8b:A__	1bpy:A_10_91	81	82	42	14	0.0215698
YOR330C	YBL003C	1qtm:A_423_831	1id3:C__	409	110	49	8	0.0217136
YGR188C	YBR087W	1h1w:A__	1sxj:E_256_354	284	99	46	9	0.0217895
YMR236W	YLR234W	1taf:A__	1ecl:-__	68	552	39	3	0.0219922
YFR038W	YCR002C	1hv8:A_3_210	1mt0:A__	202	241	68	14	0.0221817
YOR304W	YNL298W	1ofc:X_697_798	1f3m:C__	87	287	43	12	0.0223376
YNL153C	YER155C	1fxk:A__	1bkd:S__	103	439	47	6	0.0226151
YGR188C	YBL088C	1h1w:A__	1e8y:A_726_1092	284	353	85	10	0.0227159
YDR386W	YBR087W	1bpy:A_10_91	1sxj:E_256_354	82	99	42	14	0.0231988
YOL094C	YDR386W	1sxj:B_230_322	1bpy:A_10_91	93	82	42	13	0.0231988
YDR392W	YBR089C-A	1bh9:A__	1cg7:A__	45	93	30	14	0.0233423
YER125W	YDR092W	1tk7:A_1_45	1jat:A__	45	152	30	9	0.0233423
YGL194C	YDR392W	1t64:A__	1bh9:A__	364	45	30	3	0.0233423
YHR200W	YEL037C	1shu:X__	1oqy:A_317_360	181	44	30	7	0.0233423
YLR182W	YBL058W	1sw6:A__	1v92:A__	254	46	30	8	0.0233423
YML098W	YDR257C	1bh9:A__	1mlv:A_50_310	45	248	30	3	0.0233423
YML098W	YEL031W	1bh9:A__	1su4:A_1_124:A_240_343:A_751_994	45	472	30	4	0.0233423
YML098W	YGR270W	1bh9:A__	1e32:A_201_458	45	258	30	7	0.0233423
YML098W	YLR032W	1bh9:A__	1rif:A__	45	282	30	5	0.0233423
YNL021W	YBL058W	1c3p:A__	1v92:A__	372	46	30	3	0.0233423
YNL330C	YDR392W	1t64:A__	1bh9:A__	364	45	30	4	0.0233423
YNL330C	YEL037C	1t64:A__	1oqy:A_317_360	364	44	30	4	0.0233423
YPL150W	YDR392W	1muo:A__	1bh9:A__	251	45	30	4	0.0233423
YKL113C	YFR019W	1mc8:A_2_220	1ass:-__	219	152	58	12	0.024482
YOL145C	YDR289C	1elr:A__	1dvp:A_1_145	128	145	53	13	0.0244876
YNL021W	YDR334W	1c3p:A__	1gm5:A_286_549	372	259	77	13	0.0246287
YGR135W	YDR145W	1ryp:C__	1h3o:B__	244	71	39	8	0.0246713
YPL167C	YDR145W	1wns:A_348_758	1h3o:B__	382	71	39	7	0.0246713
YHR200W	YFR009W	1shu:X__	1f3o:A__	181	225	63	11	0.0251697
YNL330C	YHR200W	1t64:A__	1shu:X__	364	181	63	11	0.0251697
YNL250W	YFR038W	1f2t:A__:B__	1hv8:A_3_210	288	202	67	15	0.0252609
YDL097C	YCL037C	1ufm:A__	1s7a:A__	84	103	42	12	0.0252845
YGR056W	YFR010W	1e6i:A__	1vjv:A__	110	359	48	7	0.0259364
YPL167C	YGR252W	1wns:A_348_758	1e6i:A__	382	110	48	6	0.0259364
YOR089C	YNL330C	1ek0:A__	1t64:A__	168	364	61	11	0.0262564
YCR033W	YAL040C	1ign:A_360_445	1vin:-__	86	252	42	8	0.0263403
YNL297C	YER088C	1qbk:B__	1mbf:-__	856	52	33	8	0.0263611
YOR304W	YOR141C	1ofc:X_799_850	1yag:A_4_146	52	143	33	8	0.0263611
YKL010C	YER116C	1c4z:A__	1jm7:A__	350	103	46	7	0.0263757
YMR224C	YMR190C	1ii7:A__	1d8b:A__	333	81	41	7	0.0264349
YOL145C	YBL103C	1kt1:A_254_421	1am9:A__	168	80	41	6	0.0264349
YMR038C	YJL115W	1jk9:B_74_245	1roc:A__	172	155	58	11	0.0266993
YML124C	YLR085C	1tub:A_1_245	1yag:A_4_146	245	143	56	12	0.0273906
YGR188C	YBR245C	1h1w:A__	1ofc:X_697_798	284	87	42	11	0.0273947
YHR154W	YHR031C	1cdz:A__	1fx0:B_98_377	96	280	44	6	0.0275537
YMR015C	YGR246C	1tqn:A__	1ais:B_1206_1300	468	95	44	9	0.0275537
YOR025W	YJL090C	1j8f:A__	1cdz:A__	312	96	44	8	0.0275537
YMR038C	YDR369C	1jk9:B_74_245	1mzk:A__	172	122	50	9	0.0279488
YIL021W	YCL011C	1i50:C_3_41:C_173_268	1p1t:A__	135	104	46	7	0.0279848
YGL213C	YBL007C	1sq9:A__	1jqq:A__	378	79	40	3	0.0280388
YLR357W	YGR156W	1n72:A__	1fxl:A_37_118	115	82	41	13	0.0284713
YML121W	YKL020C	1ctq:A__	1cyg:-__	166	680	60	13	0.0286966
YLR262C	YIR002C	1d5c:A__	1hv8:A_3_210	159	202	58	13	0.0294213
YOR144C	YDR386W	1iqp:A_2_232	1j23:A__	231	131	52	14	0.0297595
YML124C	YJR126C	1tub:A_1_245	1de4:C_122_189:C_383_608	245	294	72	12	0.0299958
YNL312W	YLR032W	1dpu:A__	1rif:A__	69	282	38	6	0.0300844
YPL116W	YPL086C	1c3p:A__	1olt:A__	372	434	84	13	0.0303913
YNL153C	YEL031W	1fxk:A__	1su4:A_1_124:A_240_343:A_751_994	103	472	45	7	0.0315946
YJL176C	YCL037C	1h88:C_89_143	1s7a:A__	55	103	34	16	0.032938
YOR089C	YEL031W	1ek0:A__	1su4:A_344_360:A_600_750	168	168	59	11	0.0331075
YLR085C	YJL090C	1yag:A_147_375	1cdz:A__	229	96	43	10	0.0331249
YLR262C	YDL185W	1d5c:A__	1sky:E_83_356	159	274	57	16	0.0334383
YPL022W	YLR032W	1j23:A__	1gm5:A_550_755	131	191	51	14	0.0335838
YER125W	YER095W	1i5h:W__	1szp:A_145_395	50	230	29	4	0.0336753
YFL039C	YBL058W	1yag:A_147_375	1v92:A__	229	46	29	4	0.0336753
YGL043W	YBR198C	1tfi:-__	1p22:A_253_545	50	293	29	5	0.0336753
YGL043W	YEL056W	1tfi:-__	1p22:A_253_545	50	293	29	6	0.0336753
YML098W	YDR004W	1bh9:A__	1pzn:A_96_349	45	236	29	4	0.0336753
YML098W	YKL113C	1bh9:A__	1mc8:A_221_332	45	112	29	10	0.0336753
YNL297C	YML098W	1qbk:B__	1bh9:A__	856	45	29	4	0.0336753
YNL298W	YDR392W	1f3m:C__	1bh9:A__	287	45	29	3	0.0336753
YNL299W	YML098W	1f5a:A_20_214	1bh9:A__	195	45	29	7	0.0336753
YOR339C	YGL043W	2e2c:-__	1tfi:-__	156	50	29	10	0.0336753
YPR120C	YPL042C	1vin:-__	1hcl:-__	252	294	71	10	0.0337961
YMR224C	YER019W	1ii7:A__	1ako:-__	333	268	74	13	0.034749
YOL094C	YDR477W	1sxj:B_230_322	1a06:-__	93	279	42	6	0.0347998
YLR085C	YDR127W	1yag:A_4_146	1qfe:A__	143	252	54	11	0.034814
YKR054C	YEL061C	1e9r:A__	1ii6:A__	420	340	82	15	0.0353508
YPR135W	YBL007C	1nr0:A_2_312	1jqq:A__	311	79	39	5	0.0353787
YPL008W	YBR087W	1q0u:A__	1sxj:E_4_255	201	218	64	7	0.0354423
YNL216W	YDR334W	1gzh:B_1724_1866	1oyw:A_207_406	119	193	48	11	0.0363417
YOL004W	YJL081C	1g1e:B__	1yag:A_147_375	89	229	41	7	0.0369616
YOL004W	YLR085C	1g1e:B__	1yag:A_147_375	89	229	41	9	0.0369616
YFR010W	YDR378C	1vjv:A__	1n9s:C__	359	74	38	4	0.0376346
YNL299W	YGR005C	1f5a:A_20_214	2bby:-__	195	69	37	14	0.038116
YNL312W	YER155C	1dpu:A__	1nvu:S__	69	469	37	5	0.038116
YPL086C	YGR005C	1olt:A__	2bby:-__	434	69	37	7	0.038116
YOR033C	YOR005C	1b43:A_1_219	1jnx:X_1649_1757	219	108	45	13	0.0381476
YOL068C	YLR262C	1j8f:A__	1d5c:A__	312	159	56	13	0.0382514
YPL153C	YBR087W	1a06:-__	1sxj:E_256_354	279	99	43	9	0.0382943
YDR451C	YDR419W	1fjl:A__	1jih:A_1_389	65	389	36	6	0.0385632
YNL330C	YLR085C	1t64:A__	1yag:A_4_146	364	143	53	10	0.0388438
YOR039W	YGR108W	1jwh:C__	1jsu:B_310_432	200	123	48	16	0.0398616
YOR304W	YOL108C	1ofc:X_851_978	1hlo:A__	127	80	39	10	0.0399899
YHR154W	YBL088C	1cdz:A__	1e8y:A_726_1092	96	353	42	14	0.0401079
YHR154W	YHR120W	1cdz:A__	1ewq:A_121_266	96	144	42	14	0.0401079
YJL090C	YDR334W	1cdz:A__	1oyw:A_207_406	96	193	42	14	0.0401079
YOR346W	YHR120W	1cdz:A__	1ewq:A_121_266	96	144	42	14	0.0401079
YGR108W	YDR145W	1vin:-__	1h3o:B__	252	71	37	10	0.0410637
YGR270W	YDR145W	1e32:A_201_458	1h3o:B__	258	71	37	11	0.0410637
YIL139C	YDR145W	1klq:A__	1h3o:B__	197	71	37	10	0.0410637
YOR025W	YMR190C	1j8f:A__	1oyw:A_207_406	312	193	61	13	0.0410924
YEL061C	YDR334W	1ii6:A__	1gm5:A_286_549	340	259	70	13	0.0413991
YDR217C	YDR191W	1gzh:B_1724_1866	1ici:A__	119	256	47	10	0.041625
YMR224C	YFR038W	1ii7:A__	1hv8:A_3_210	333	202	62	13	0.0422535
YOL094C	YCL037C	1sxj:B_230_322	1s7a:A__	93	103	41	19	0.0425691
YLR234W	YDR386W	1ecl:-__	1bpy:A_10_91	552	82	39	4	0.0427782
YLR262C	YLR044C	1d5c:A__	1pvd:A_361_556	159	196	55	14	0.0429921
YGR270W	YER177W	1jsp:B__	1o9d:A__	121	230	47	5	0.0431705
YPL226W	YGL115W	1b3u:A__	1pvm:A_65_142	588	78	38	4	0.0440757
YKL113C	YHR200W	1mc8:A_2_220	1shu:X__	219	181	58	14	0.04408
YPL008W	YHR200W	1q0u:A__	1shu:X__	201	181	58	14	0.04408
YNL297C	YCR066W	1qbk:B__	1jm7:A__	856	103	43	8	0.0448208
YNL297C	YDR255C	1qbk:B__	1jm7:A__	856	103	43	6	0.0448208
YDR289C	YDR127W	1dvp:A_1_145	1g6s:A__	145	427	52	9	0.0453056
YPL086C	YOL004W	1olt:A__	1g1e:B__	434	89	40	8	0.045451
YOR026W	YDR311W	1u4c:A__	1pfj:A__	319	108	44	8	0.0455561
YDR045C	YBR175W	1qyp:-__	1erj:A__	57	350	33	5	0.0469632
YFR009W	YDR127W	1f3o:A__	1shk:A__	225	158	54	10	0.0470823
YOL145C	YIL128W	1elr:A__	1e8y:A_525_725	128	186	48	7	0.0475473
YOR191W	YMR236W	1gm5:A_286_549	1taf:A__	259	68	36	8	0.0475591
YLR268W	YGL043W	1ifq:A__	1enw:A__	124	114	45	13	0.0475826
YPR066W	YGR208W	1ngv:B__	1j97:A__	397	209	62	11	0.0479448
YDR145W	YBL058W	1h3o:B__	1v92:A__	71	46	28	14	0.048766
YDR392W	YDL101C	1bh9:A__	1a06:-__	45	279	28	4	0.048766
YDR392W	YDR334W	1bh9:A__	1gm5:A_286_549	45	259	28	5	0.048766
YDR477W	YDR392W	1a06:-__	1bh9:A__	279	45	28	3	0.048766
YFR010W	YDR392W	1vjv:A__	1bh9:A__	359	45	28	4	0.048766
YGL043W	YAL002W	1tfi:-__	1nr0:A_313_611	50	299	28	11	0.048766
YGL043W	YDR200C	1tfi:-__	1lgp:A__	50	113	28	8	0.048766
YGR056W	YDR392W	1e6i:A__	1bh9:A__	110	45	28	12	0.048766
YGR108W	YDR392W	1vin:-__	1bh9:A__	252	45	28	7	0.048766
YML098W	YAL019W	1bh9:A__	1gm5:A_286_549	45	259	28	6	0.048766
YML098W	YDR334W	1bh9:A__	1gm5:A_286_549	45	259	28	7	0.048766
YML098W	YGL163C	1bh9:A__	1gm5:A_286_549	45	259	28	5	0.048766
YMR106C	YML098W	1jey:A_34_253	1bh9:A__	212	45	28	8	0.048766
YMR284W	YDR392W	1jey:A_34_253	1bh9:A__	212	45	28	6	0.048766
YMR284W	YML098W	1jey:A_34_253	1bh9:A__	212	45	28	6	0.048766
YNR051C	YGL043W	1gy7:A__	1tfi:-__	121	50	28	10	0.048766
YPL086C	YML098W	1olt:A__	1bh9:A__	434	45	28	5	0.048766
YPL153C	YDR392W	1a06:-__	1bh9:A__	279	45	28	6	0.048766
YPL256C	YML098W	1vin:-__	1bh9:A__	252	45	28	5	0.048766
YGR005C	YCL037C	2bby:-__	1s7a:A__	69	103	36	8	0.0489722
YOR001W	YGR005C	1vk0:A__	2bby:-__	199	69	36	9	0.0489722
YEL061C	YDL185W	1ii6:A__	1sky:E_83_356	340	274	70	13	0.0491949
YER178W	YDL033C	1ni4:A__	1gpm:A_208_404	350	175	56	13	0.049195
YOL004W	YGR135W	1e91:A__	1ryp:C__	85	244	39	7	0.049751
YER155C	YER088C	1nvu:S__	1mbf:-__	469	52	31	6	0.0498079
YIR008C	YER088C	1g71:A__	1mbf:-__	344	52	31	5	0.0498079
