# Supplementary material for: Structural similarity of genetically interacting proteins
Source: BMC Syst Biol. 2008 Jul 31;2:69. doi: 10.1186/1752-0509-2-69 (PMC2525628; doi:10.1186/1752-0509-2-69)
Supplement: Additional file 2 — Structurally similar genetic interactions. The details of St-GIs observed in the worm network determined by Lehner et al. [12]. [file 1752-0509-2-69-S2.xls]

## Sheet: ce
CE Structurally similar genetic interactions
Gene 1	Gene 2	Pdb 1	Pdb 2	Size 1	Size 2	Alignment size	Seq. identity (%)	Alignment p-value
C01C7.1	F13B9.5	1u46:A__	1uwh:A__	255	264	214	212	0
C14F5.5	C14F5.5	1gbr:A__	1gbr:A__	74	74	74	74	0
C54D1.6	K05C4.6	1g3j:A__	1g3j:A__	522	522	522	522	0
R107.8	R107.8	1ot8:A__	1ot8:A__	209	209	209	209	0
T28F12.3	T10C6.13	1q9c:A__	1kx5:A__	160	135	59	58	0
C01C7.1	B0495.2	1u46:A__	1hcl:-__	255	294	194	191	0.00263158
C01C7.1	ZC581.1	1u46:A__	1a06:-__	255	279	180	181	0.00263158
R11E3.6	F10C5.1	1buo:A__	1w3b:A__	121	388	45	36	0.00279851
R107.8	F54F2.1	1apo:-__	1jv2:A_599_737	42	139	24	24	0.00390117
R107.8	F21H12.5	1ot8:A__	1m8z:A__	209	339	72	66	0.00393701
Y102A5C.18	VC5.4	1cf7:A__	1fy7:A__	67	273	42	54	0.00566572
C54D1.6	C07G1.5	1g3j:A__	1dvp:A_1_145	522	145	77	81	0.0104167
R107.8	C07G1.5	1ot8:A__	1dvp:A_1_145	209	145	49	56	0.015625
Y102A5C.18	Y53C10A.4	1cf7:A__	1tx4:A__	67	196	35	32	0.0247875
Y102A5C.18	C10C6.1	1cf7:A__	1o6l:A__	67	316	34	31	0.0304533
R11E3.6	Y18D10A.5	1ubd:C_323_350	1h8f:A__	28	352	16	22	0.0325098
R107.8	Y106G6E.6	1pfx:L_47_86	1csn:-__	39	293	16	20	0.0331599
T23D8.1	C26C6.2	1ijy:A__	1bof:-__:-__	122	648	33	42	0.0358829
F13B9.5	VC5.4	1r79:A__	1fy7:A__	84	273	23	27	0.0385488
ZK792.6	Y48B6A.7	1ctq:A__	1p0i:A__	166	523	70	52	0.0396175
R107.8	F44A6.2	1apo:-__	1k4w:A__	42	244	17	18	0.0396619
T28F12.3	C14F5.5	1dbh:A_418_550	1fhs:-__	128	112	32	34	0.0398583
T28F12.3	K02B12.1	1q9c:A__	1gt0:C_97_159	160	62	25	36	0.0457143
R11E3.6	VC5.4	1ubd:C_323_350	1fy7:A__	28	273	15	24	0.0487646
